# Supplementary material for: Lianweng Granules Alleviate Intestinal Barrier Damage via the IL-6/STAT3/PI3K/AKT Signaling Pathway with Dampness-Heat Syndrome Diarrhea
Source: Antioxidants (Basel). 2024 May 28;13(6):661. doi: 10.3390/antiox13060661 (PMC11201218; doi:10.3390/antiox13060661)
Supplement: Supplementary file 1 [file antioxidants-13-00661-s001.zip]

Archive with 1 entries (1 files):
- antioxidants-3029176-supplementary.pdf
